# Supplementary material for: Age Differences in the Relationship Between Interoception and Emotional Processing
Source: Behav Sci (Basel). 2026 Apr 29;16(5):672. doi: 10.3390/bs16050672 (PMC13203222; doi:10.3390/bs16050672)
Supplement: Supplementary file 1 [file behavsci-16-00672-s001.zip]

Archive with 1 entries (1 files):
- behavsci-4137744-supplementary.pdf
